# Supplementary material for: Laminar flow ventilation system to prevent airborne infection during exercise in the COVID-19 crisis: A single-center observational study
Source: PLoS One. 2021 Nov 10;16(11):e0257549. doi: 10.1371/journal.pone.0257549 (PMC8580245; doi:10.1371/journal.pone.0257549)
Supplement: S1 File — (XLSX) [file pone.0257549.s003.xlsx]

## Sheet: dataset
												Number of particulates
ID	age	sex	hight (cm)	weight (kg)	BMI	HT	DM	DLP	smoke	frequency of exercise	past histry	rest	Warm-up	Pre-LT	Post-LT	85%_1	85%_2	LFVS pre-activation	LFVS activation
1	23	m	165	47	17.2635	0	0	0	0	>3 times/week		2035.8	0	186.8	3555.13	7476.8	12121.8
2	22	m	180	62	19.1358	0	0	0	0	>3 times/week		-76.7	0	-691.2	2021.8	10864.4	21939.4
3	24	m	168	58	20.5499	0	0	0	0	>3 times/week		1198.5	0	967.5	3938	8441.4	14857.6
4	34	f	154	45	18.9745	0	0	0	0	1–2 times/week		645.1	0	-103.9	992.6	4236.6	15854.6
5	20	f	154	45	18.9745	0	0	0	0	1–2 times/week		456.8	0	-179.7	-687	-687	1533.6
6	47	f	160	46	17.9688	0	0	0	0	>3 times/week		-23.9	0	461.933	1162.6	3101.4	5182
7	32	m	179	69	21.5349	0	0	0	0	>3 times/week	a subdural hematoma (a half years ago)	191.4	0	978.9	3223.23	4555.8	17735.2
8	40	m	167	63	22.5896	0	0	0	0	1–2 times/week		1962.4	0	-1886.27	-316.267	2790.4	4552
9	67	m	171	62	21.2031	0	0	0	0	>3 times/week		559.9	0	383.9	1878.9	2149.8	2085.6
10	30	m	174	60	19.8177	0	0	0	0	Sedentary life		363.7	0	-392.8	-244.8	3604.2	11411
11	21	m	166	58	21.048	0	0	0	0	>3 times/week								16631.3	6.33333
12	30	m	173	66	22.0522	0	0	0	0	1–2 times/week								25427	6
13	34	m	181	93	28.3874	0	0	0	0	Sedentary life								22745.3	8.66667
14	21	m	171	51	17.4413	0	0	0	0	>3 times/week								23828.7	6.66667
15	36	m	175	67	21.8776	0	0	0	0	Sedentary life								21300.7	6.33333
16	21	f	161	47	18.132	0	0	0	0	Sedentary life								20185.3	6
17	20	m	174	73	24.1115	0	0	0	0	>3 times/week								36440.7	4
18	21	m	168	64	22.6757	0	0	0	0	>3 times/week								24221.3	3
19	20	m	169	63	22.0581	0	0	0	0	1–2 times/week								12435	4.66667
20	20	m	170	58	20.0692	0	0	0	0	1–2 times/week								8867	4
